# Supplementary material for: A Randomized Controlled Trial to Assess the Feasibility and Practicability of an Oatmeal Intervention in Individuals with Type 2 Diabetes: A Pilot Study in the Outpatient Sector
Source: J Clin Med. 2024 Aug 29;13(17):5126. doi: 10.3390/jcm13175126 (PMC11396394; doi:10.3390/jcm13175126)
Supplement: Supplementary file 1 [file jcm-13-05126-s001.zip]

Archive with 1 entries (1 files):
- jcm-3061703-supplementary.pdf
